# Supplementary material for: Interaction between Risk Single-Nucleotide Polymorphisms of Developmental Dyslexia and Parental Education on Reading Ability: Evidence for Differential Susceptibility Theory
Source: Behav Sci (Basel). 2024 Jun 19;14(6):507. doi: 10.3390/bs14060507 (PMC11201191; doi:10.3390/bs14060507)
Supplement: Supplementary file 1 [file behavsci-14-00507-s001.zip]

Archive with 1 entries (1 files):
- behavsci-2977637-supplementary.pdf
